# Supplementary material for: Systematic Approach to the Synthesis of Cobalt-Containing Polyoxometalates for Their Application as Energy Storage Materials
Source: Materials (Basel). 2023 Jul 17;16(14):5054. doi: 10.3390/ma16145054 (PMC10384885; doi:10.3390/ma16145054)
Supplement: Supplementary file 1 [file materials-16-05054-s001.zip]

Archive with 1 entries (1 files):
- materials-2494322-supplementary.pdf
